# Supplementary material for: Temporal metagenomic characterization of microbial community structure and nitrogen modification genes within an activated sludge bioreactor system
Source: Microbiol Spectr. 2023 Nov 29;12(1):e02832-23. doi: 10.1128/spectrum.02832-23 (PMC10783093; doi:10.1128/spectrum.02832-23)
Supplement: Table S3 — Details about metagenome assembled genomes discussed in the paper. [file spectrum.02832-23-s0002.xlsx]

## Sheet: ST3
Table S3: MAG descriptive statistics and taxonomy
BinID	FEB	APR	JUL	DEC	% Complete	% Contamination	Domain	Phylum	Class	Order	Family	Genus	species	Nitrate Reductase	Nitrite Reductase	Nitric oxide reductase	Nitrous oxide reductase
bin.1	1				94.12	2.61	Archaea	Halobacteriota	Methanosarcinia	Methanotrichales	Methanotrichaceae	Methanothrix	Methanothrix soehngenii
bin.2		1	1	1	92.31	1.76	Bacteria	Acidobacteriota	Blastocatellia	Pyrinomonadales	Pyrinomonadaceae	OLB17	OLB17 sp016720705	1
bin.3	1			1	92.95	1.71	Bacteria	Acidobacteriota	Thermoanaerobaculia	UBA5704	UBA5704	JAAYLR01	JAAYLR01 sp012521815	1
bin.4	1		1		98.29	4.7	Bacteria	Actinomycetota	Acidimicrobiia	Acidimicrobiales	Microtrichaceae	AWTP1-35
bin.5				1	93.16	2.14	Bacteria	Actinomycetota	Acidimicrobiia	Acidimicrobiales	Microtrichaceae	JADJBW01	JADJBW01 sp016703525	1
bin.6	1	1			93.16	1.25	Bacteria	Actinomycetota	Actinomycetia	Actinomycetales	Demequinaceae	Demequina
bin.7	1				90.52	8.15	Bacteria	Actinomycetota	Actinomycetia	Actinomycetales	Dermatophilaceae	Phosphoribacter	Phosphoribacter baldrii
bin.8	1				94.74	8.84	Bacteria	Actinomycetota	Actinomycetia	Actinomycetales	Dermatophilaceae	Phosphoribacter		1
bin.9		1			96.49	2.92	Bacteria	Actinomycetota	Actinomycetia	Actinomycetales	Microbacteriaceae	Leucobacter
bin.10	1	1	1	1	94.71	1.76	Bacteria	Actinomycetota	Actinomycetia	Mycobacteriales	Mycobacteriaceae	Dietzia	Dietzia sp002415925
bin.11	1				98.85	5.9	Bacteria	Actinomycetota	Actinomycetia	Mycobacteriales	Mycobacteriaceae	Gordonia		1
bin.12			1	1	93.06	5.09	Bacteria	Armatimonadota	Fimbriimonadia	Fimbriimonadales	Fimbriimonadaceae
bin.13	1	1	1		90.56	1.67	Bacteria	Bacteroidota	Bacteroidia	AKYH767-A	OLB10	JADKJB01	JADKJB01 sp016713525
bin.14				1	90.4	6.22	Bacteria	Bacteroidota	Bacteroidia	AKYH767-A	OLB10	OLB10			1
bin.15	1			1	90.59	1.08	Bacteria	Bacteroidota	Bacteroidia	Bacteroidales	4484-276	RZYY01	RZYY01 sp012516825
bin.16				1	92.19	4.49	Bacteria	Bacteroidota	Bacteroidia	Chitinophagales	Chitinophagaceae	Ferruginibacter	Ferruginibacter sp002381005	1
bin.17			1		96.55	0.03	Bacteria	Bacteroidota	Bacteroidia	Chitinophagales	Chitinophagaceae	Ferruginibacter	Ferruginibacter sp002400445		1
bin.18	1				92.76	6.03	Bacteria	Bacteroidota	Bacteroidia	Chitinophagales	Chitinophagaceae	Ferruginibacter	Ferruginibacter sp016710595	1
bin.19	1				92.33	8.16	Bacteria	Bacteroidota	Bacteroidia	Chitinophagales	Chitinophagaceae	Ferruginibacter	Ferruginibacter sp018266715	1
bin.20		1			97.4	0.25	Bacteria	Bacteroidota	Bacteroidia	Chitinophagales	Chitinophagaceae	OLB11
bin.21			1		98.03	2.24	Bacteria	Bacteroidota	Bacteroidia	Chitinophagales	LD1	Bog-950
bin.22			1		95.17	1.98	Bacteria	Bacteroidota	Bacteroidia	Chitinophagales	Saprospiraceae	JAEUUM01		1
bin.23	1			1	98.21	2.59	Bacteria	Bacteroidota	Bacteroidia	Cytophagales	Cyclobacteriaceae	ELB16-189	ELB16-189 sp019638285	1	1
bin.24	1	1			95.68	8.04	Bacteria	Bacteroidota	Bacteroidia	Cytophagales	Cyclobacteriaceae	ELB16-189		1
bin.25	1				92.98	7.84	Bacteria	Bacteroidota	Bacteroidia	Cytophagales	Cytophagaceae	Cytophaga		1
bin.26	1	1		1	95.48	1.93	Bacteria	Bacteroidota	Bacteroidia	Cytophagales	Spirosomaceae	Leadbetterella	Leadbetterella sp016722655
bin.27	1	1	1		94.62	7.53	Bacteria	Bacteroidota	Bacteroidia	Flavobacteriales	PHOS-HE28	PHOS-HE28	PHOS-HE28 sp016719225		1
bin.28		1	1	1	96.7	2.96	Bacteria	Bacteroidota	Bacteroidia	Flavobacteriales	PHOS-HE28	PHOS-HE28			1
bin.29				1	93.63	1.23	Bacteria	Bacteroidota	Bacteroidia	Flavobacteriales	Weeksellaceae	Frigoriflavimonas
bin.30		1	1		100	0.98	Bacteria	Bacteroidota	Bacteroidia	Flavobacteriales	Weeksellaceae	Kaistella			1
bin.31	1				90.33	0.89	Bacteria	Bdellovibrionota	Bacteriovoracia	Bacteriovoracales	Bacteriovoracaceae	SKGZ01
bin.32	1				94.26	1.68	Bacteria	Bdellovibrionota	UBA2361	SZUA-149				1	1
bin.33	1	1	1	1	99.09	3.64	Bacteria	Chloroflexota	Anaerolineae	Caldilineales	Caldilineaceae	Caldilinea	Caldilinea sp016710365
bin.34	1	1			93.64	3.94	Bacteria	Chloroflexota	Anaerolineae	Caldilineales	Caldilineaceae	JADJPH01
bin.35		1	1	1	97.88	0.99	Bacteria	Chloroflexota	Anaerolineae	Caldilineales	Caldilineaceae	UBA5069	UBA5069 sp002415895	1
bin.36		1			92.45	0.94	Bacteria	Chloroflexota	Chloroflexia	Thermomicrobiales	UBA6265	UBA6265	UBA6265 sp020432165
bin.37	1				91.21	1.2	Bacteria	Cloacimonadota	Cloacimonadia	Cloacimonadales	Cloacimonadaceae	Cloacimonas	Cloacimonas acidaminovorans	1
bin.38			1		96.58	3.3	Bacteria	Cyanobacteriota	Vampirovibrionia	Obscuribacterales	Obscuribacteraceae	Ga0077546		1
bin.39			1		94.02	4.84	Bacteria	Cyanobacteriota	Vampirovibrionia	Obscuribacterales	Obscuribacteraceae	Obscuribacter	Obscuribacter sp016718315	1
bin.40			1	1	97.75	1.12	Bacteria	Elusimicrobiota	Elusimicrobia	FEN-1173	FEN-1173	JADKHR01
bin.41			1		96.3	9.26	Bacteria	Eremiobacterota	Xenobia	Xenobiales	JADMJV01	JADMJV01		1
bin.42	1			1	94.25	7.25	Bacteria	Myxococcota	Polyangia	Polyangiales	Ga0077539	CAISKJ01		1
bin.43			1		90.54	3.32	Bacteria	Myxococcota	Polyangia	Polyangiales	Ga0077539	JAEUKH01		1
bin.44	1		1		92.9	8.06	Bacteria	Myxococcota	Polyangia	Polyangiales	Polyangiaceae	JABFRG01
bin.45			1		95.45	2.27	Bacteria	Planctomycetota	Phycisphaerae	Phycisphaerales	UBA1924			1
bin.46	1			1	94.83	3.31	Bacteria	Planctomycetota	Planctomycetia	Pirellulales	Pirellulaceae	Aureliella		1
bin.47	1	1	1	1	97.4	0.16	Bacteria	Pseudomonadota	Alphaproteobacteria	Caulobacterales	Caulobacteraceae	Brevundimonas		1
bin.48		1			96.64	4.15	Bacteria	Pseudomonadota	Alphaproteobacteria	Caulobacterales	Caulobacteraceae	Phenylobacterium		1
bin.49			1		96.16	0	Bacteria	Pseudomonadota	Alphaproteobacteria	Micavibrionales	GCA-2720935
bin.50	1	1	1	1	91.3	0	Bacteria	Pseudomonadota	Alphaproteobacteria	Micavibrionales	Micavibrionaceae	UBA1573	UBA1573 sp018063145	1
bin.51	1	1	1	1	98.01	3.04	Bacteria	Pseudomonadota	Alphaproteobacteria	Micropepsales	Micropepsaceae	Rhizomicrobium		1
bin.52		1			99.04	2.88	Bacteria	Pseudomonadota	Alphaproteobacteria	Rhizobiales	Rhizobiaceae	JAFKJW01		1	1
bin.53	1				94.71	4.28	Bacteria	Pseudomonadota	Alphaproteobacteria	Rickettsiales	Rickettsiaceae	GCA-2402195
bin.54	1		1	1	97.54	2.09	Bacteria	Pseudomonadota	Alphaproteobacteria	Sphingomonadales	Sphingomonadaceae	Novosphingobium		1
bin.55	1	1	1		99.77	0.19	Bacteria	Pseudomonadota	Gammaproteobacteria	Burkholderiales	Burkholderiaceae	Ottowia		1
bin.56	1	1		1	98.28	8.62	Bacteria	Pseudomonadota	Gammaproteobacteria	Burkholderiales	Burkholderiaceae	Rhodoferax		1
bin.57		1			94.64	3.6	Bacteria	Pseudomonadota	Gammaproteobacteria	Burkholderiales	Burkholderiaceae	Rubrivivax		1
bin.58	1	1	1	1	91.36	2.53	Bacteria	Pseudomonadota	Gammaproteobacteria	Burkholderiales	Burkholderiaceae			1
bin.59	1	1	1	1	94.28	2.67	Bacteria	Pseudomonadota	Gammaproteobacteria	Burkholderiales	Casimicrobiaceae	VBCG01		1
bin.60		1			90.68	0.5	Bacteria	Pseudomonadota	Gammaproteobacteria	Burkholderiales	Rhodocyclaceae	Azonexus		1
bin.61			1		97.31	2.81	Bacteria	Pseudomonadota	Gammaproteobacteria	Burkholderiales	SCOH01			1
bin.62	1		1	1	96.79	1.02	Bacteria	Pseudomonadota	Gammaproteobacteria	Burkholderiales	Thiobacillaceae	PFJX01		1
bin.63	1			1	97.31	1.35	Bacteria	Pseudomonadota	Gammaproteobacteria	Chromatiales	Chromatiaceae	M0108		1
bin.64			1		98.47	1.34	Bacteria	Pseudomonadota	Gammaproteobacteria	Legionellales	Legionellaceae	Legionella
bin.65	1				90.48	3.69	Bacteria	Pseudomonadota	Gammaproteobacteria	Pseudomonadales	Moraxellaceae	UBA2031	UBA2031 sp002333145	1
bin.66	1	1	1		90.02	8.8	Bacteria	Pseudomonadota	Gammaproteobacteria	Pseudomonadales	UBA5518	UBA5518		1
bin.67			1		95.11	2.35	Bacteria	Pseudomonadota	Gammaproteobacteria	Pseudomonadales	UBA7239	UBA7239
bin.68	1				97.09	3.88	Bacteria	Pseudomonadota	Gammaproteobacteria	UBA1113	UBA1113
bin.69	1			1	93.1	2.18	Bacteria	Pseudomonadota	Gammaproteobacteria	Xanthomonadales	Rhodanobacteraceae	Dokdonella	Dokdonella sp001899855
bin.70	1	1	1	1	95.14	3.18	Bacteria	Pseudomonadota	Gammaproteobacteria	Xanthomonadales	Xanthomonadaceae	Aquimonas	Aquimonas sp002068275
bin.71				1	93.51	3.48	Bacteria	Pseudomonadota	Gammaproteobacteria	Xanthomonadales	Xanthomonadaceae	Thermomonas		1
bin.72			1		100	0	Bacteria	Synergistota	Synergistia	Synergistales	Thermovirgaceae	58-81	58-81 sp002070395	1
bin.73	1		1		98.31	1.39	Bacteria	Thermotogota	Thermotogae	MWEM01	MWEM01	MWEM01	MWEM01 sp002071085
bin.74			1		90.7	1.87	Bacteria	Verrucomicrobiota	Verrucomicrobiae	Verrucomicrobiales	DEV007	Arctic95D-9	Arctic95D-9 sp018058245	1
